# Supplementary material for: Predictive Biomarkers for Response to Immunotherapy in Triple Negative Breast Cancer: Promises and Challenges
Source: J Clin Med. 2023 Jan 26;12(3):953. doi: 10.3390/jcm12030953 (PMC9917763; doi:10.3390/jcm12030953)
Supplement: Supplementary file 1 [file jcm-12-00953-s001.zip]

Archive with 1 entries (1 files):
- jcm-2140039-SI.pdf
